# Supplementary material for: Prevalence, Genotype Diversity, and Distinct Pathogenicity of 205 Gammacoronavirus Infectious Bronchitis Virus Isolates in China during 2019–2023
Source: Viruses. 2024 Jun 7;16(6):930. doi: 10.3390/v16060930 (PMC11209364; doi:10.3390/v16060930)
Supplement: Supplementary file 1 [file viruses-16-00930-s001.zip]

Archive with 1 entries (1 files):
- viruses-2989697-supplementary.pdf
